# Supplementary material for: E2F1/CKS2/PTEN signaling axis regulates malignant phenotypes in pediatric retinoblastoma
Source: Cell Death Dis. 2022 Sep 12;13(9):784. doi: 10.1038/s41419-022-05222-9 (PMC9468144; doi:10.1038/s41419-022-05222-9)
Supplement: Supplementary file 1 — Supplemental Table S1 [file 41419_2022_5222_MOESM1_ESM.xlsx]

## Sheet: Sheet1
Supplemental Table S1. The primer information of shRNAs, qRT-PCR and ChIP-PCR
Primer label	Forward primer (from 5′ to 3′)	Reverse primer (from 5′ to 3′)
qRT-PCR primer of CKS2	ACCGGCATGTTATGTTACCC	GTGGTTCTGGCTCATGAATC
qRT-PCR primer of APAF1	AACCAGGATGGGTCACCATA	ACTGAAACCCAATGCACTCC
qRT-PCR primer of APEX1	TCGGACAAGGAAGGGTACAG	GCTGTTACCAGCACAAACGA
qRT-PCR primer of PCNA	GCGTGAACCTCACCAGTATG	TTCTCCTGGTTTGGTGCTTC
qRT-PCR primer of E2F1	CCTTAAGAGCAAACAAGGCC	ATCTGTGGTGAGGGATGAGG
shRNA1 primer for CKS2 (KD1)	CCGGCTTGGTGTCCAACAGAGTCTACTCGAGTAGACTCTGTTGGACACCAAGTTTTTG	AATTCAAAAACTTGGTGTCCAACAGAGTCTACTCGAGTAGACTCTGTTGGACACCAAG
shRNA2 primer for CKS2 (KD2)	CCGGGAGTCTAGGCTGGGTTCATTACTCGAGTAATGAACCCAGCCTAGACTCTTTTTG	AATTCAAAAAGAGTCTAGGCTGGGTTCATTACTCGAGTAATGAACCCAGCCTAGACTC
shRNA1 primer for E2F1 (KD1)	CCGGGGCTCTAACTGCACTTTCGGCCTCGAGGCCGAAAGTGCAGTTAGAGCCTTTTTG	AATTCAAAAAGGCTCTAACTGCACTTTCGGCCTCGAGGCCGAAAGTGCAGTTAGAGCC
shRNA2 primer for E2F1 (KD2)	CCGGCGTGGACTCTTCGGAGAACTTCTCGAGAAGTTCTCCGAAGAGTCCACGTTTTTG	AATTCAAAAACGTGGACTCTTCGGAGAACTTCTCGAGAAGTTCTCCGAAGAGTCCACG
shRNA1 primer for APAF1 (KD1)	CCGGGCCGATGAGAAGACTCTTATTCTCGAGAATAAGAGTCTTCTCATCGGCTTTTTG	AATTCAAAAAGCCGATGAGAAGACTCTTATTCTCGAGAATAAGAGTCTTCTCATCGGC
shRNA2 primer for APAF1 (KD2)	CCGGGCCATGTCTATAAGTGTTGAACTCGAGTTCAACACTTATAGACATGGCTTTTTG	AATTCAAAAAGCCATGTCTATAAGTGTTGAACTCGAGTTCAACACTTATAGACATGGC
shRNA1 primer for APEX1 (KD1)	CCGGCAGAGAAATCTGCATTCTATTCTCGAGAATAGAATGCAGATTTCTCTGTTTTTG	AATTCAAAAACAGAGAAATCTGCATTCTATTCTCGAGAATAGAATGCAGATTTCTCTG
shRNA1 primer for APEX1 (KD2)	CCGGCCTGGATTAAGAAGAAAGGATCTCGAGATCCTTTCTTCTTAATCCAGGTTTTTG	AATTCAAAAACCTGGATTAAGAAGAAAGGATCTCGAGATCCTTTCTTCTTAATCCAGG
shRNA primer for PCNA (KD1)	CCGGGATGCTGTTGTAATTTCCTGTCTCGAGACAGGAAATTACAACAGCATCTTTTTG	AATTCAAAAAGATGCTGTTGTAATTTCCTGTCTCGAGACAGGAAATTACAACAGCATC
shRNA primer for PCNA (KD2)	CCGGACGTCTCTTTGGTGCAGCTCACTCGAGTGAGCTGCACCAAAGAGACGTTTTTTG	AATTCAAAAAACGTCTCTTTGGTGCAGCTCACTCGAGTGAGCTGCACCAAAGAGACGT
shRNA primer for Scramble (KD)	CCGGGCACTACCAGAGCTAACTCAGCTCGAGCTGAGTTAGCTCTGGTAGTGCTTTTTG	AATTCAAAAAGCACTACCAGAGCTAACTCAGCTCGAGCTGAGTTAGCTCTGGTAGTGC
ChIP-PCR primer of CKS2	AAGCTCAGCAAGTGCACCAG	TCCTCGTGATCCCTTGTATC
ChIP-qPCR primer of CKS2	AAGCTCAGCAAGTGCACCAG	TCCTCGTGATCCCTTGTATC
